# Supplementary material for: Cryo‐EM structures of perforin‐2 in isolation and assembled on a membrane suggest a mechanism for pore formation
Source: EMBO J. 2022 Oct 17;41(23):e111857. doi: 10.15252/embj.2022111857 (PMC9713709; doi:10.15252/embj.2022111857)
Supplement: Supplementary file 4 — Movie EV1 [file EMBJ-41-e111857-s002.zip]

Archive with 3 entries (2 files):
- MovieEV1/
- MovieEV1/Movie_EV1_ring3D.mp4
- MovieEV1/README_MovieEV1.txt
