# Supplementary material for: Cryo‐EM structures of perforin‐2 in isolation and assembled on a membrane suggest a mechanism for pore formation
Source: EMBO J. 2022 Oct 17;41(23):e111857. doi: 10.15252/embj.2022111857 (PMC9713709; doi:10.15252/embj.2022111857)
Supplement: Supplementary file 4 — Movie EV1 [file EMBJ-41-e111857-s002.zip › MovieEV1/README_MovieEV1.txt]

Relative flexibility in the perforin-2 pore-forming Beta-barrel. Morphing between different sub-classified maps of perforin-2 pores to show flexibility in the barrel region while the globular ectodomain regions of the assembly remain largely rigid. Left: view from above the ectodomain, oriented to look down on the outer surface of an attacked membrane. Right: view from beneath the Beta-barrel, looking towards the inside of an attacked membrane.
