# Supplementary material for: Cryo‐EM structures of perforin‐2 in isolation and assembled on a membrane suggest a mechanism for pore formation
Source: EMBO J. 2022 Oct 17;41(23):e111857. doi: 10.15252/embj.2022111857 (PMC9713709; doi:10.15252/embj.2022111857)
Supplement: Supplementary file 5 — Movie EV2 [file EMBJ-41-e111857-s005.zip › MovieEV2/README_MovieEV2.txt]

Proposed conversion between the twisted pore structure and the flat pore structure reported in this paper. Left: side view, right: looking down on the surface of an attacked membrane.
