# Supplementary material for: Cryo‐EM structures of perforin‐2 in isolation and assembled on a membrane suggest a mechanism for pore formation
Source: EMBO J. 2022 Oct 17;41(23):e111857. doi: 10.15252/embj.2022111857 (PMC9713709; doi:10.15252/embj.2022111857)
Supplement: Supplementary file 6 — Movie EV3 [file EMBJ-41-e111857-s006.zip › MovieEV3/README_MovieEV3.txt]

Morphing between different twisted pore sub-classified volumes to show flexibility in the degree of closure at the twisted intersubunit interface.
