# Supplementary material for: Cryo‐EM structures of perforin‐2 in isolation and assembled on a membrane suggest a mechanism for pore formation
Source: EMBO J. 2022 Oct 17;41(23):e111857. doi: 10.15252/embj.2022111857 (PMC9713709; doi:10.15252/embj.2022111857)
Supplement: Supplementary file 7 — Movie EV4 [file EMBJ-41-e111857-s008.zip]

Archive with 3 entries (2 files):
- MovieEV4/
- MovieEV4/Movie_EV4_model.mp4
- MovieEV4/README_MovieEV4.txt
