# Supplementary material for: Cryo‐EM structures of perforin‐2 in isolation and assembled on a membrane suggest a mechanism for pore formation
Source: EMBO J. 2022 Oct 17;41(23):e111857. doi: 10.15252/embj.2022111857 (PMC9713709; doi:10.15252/embj.2022111857)
Supplement: Supplementary file 7 — Movie EV4 [file EMBJ-41-e111857-s008.zip › MovieEV4/README_MovieEV4.txt]

Possible mechanism of pore formation, for the first subunit in a flat ring to undergo pre-pore to pore conversion (see also Figure 6): twisting of the pre-pore ring at an interface relieves he steric block on subunit rotation. While the P2 domain (green) remains bound to the membrane under attach the membrane-attack (MACPF) domain rotates to face it and then refolds its transmembrane hairpins into the pore-forming conformation.
